# Supplementary material for: Mutant huntingtin enhances activation of dendritic Kv4 K+ channels in striatal spiny projection neurons
Source: eLife. 2019 Apr 24;8:e40818. doi: 10.7554/eLife.40818 (PMC6481990; doi:10.7554/eLife.40818)
Supplement: Figure 1—source data 1. [file elife-40818-fig1-data1.xlsx]

## Sheet: Fig 1
Fig 1e					Fig 1h
BACD2	BACD2HD	BACD1	BACD1HD		D1 WT G/R	D1 HET G/R	D2 WT G/R	D2 HET G/R
0.323252	0.146951	0.69689	0.86713		32	59	45	54
0.340811	0.183606	0.804896	0.55021		36	48	57	36
0.388123	0.234732	0.708586	0.746685		51	62	79	63
0.340142	0.17206	0.531705	0.520005		41		55	61
0.453952	0.0874291	0.516738	0.69344		50		62	46
0.641655	0.154515	0.66636	0.380124				75	63
0.567995	0.178523	0.495257	0.790549				76	71
0.354063	0.137005		0.455233				80	29
0.644032	0.186298						66	20
0.465389							68	39
0.520695							57	48
0.663588								65
0.672833
0.754497
