# Supplementary material for: Mutant huntingtin enhances activation of dendritic Kv4 K+ channels in striatal spiny projection neurons
Source: eLife. 2019 Apr 24;8:e40818. doi: 10.7554/eLife.40818 (PMC6481990; doi:10.7554/eLife.40818)
Supplement: Figure 1—figure supplement 1—source data 1. [file elife-40818-fig1-figsupp1-data1.xlsx]

## Sheet: Fig 1-S1
proxWT	proxHD	distWT	distHD
0.1532	0.1466	0.04954	0.021546
0.1134	0.1197	0.03864	0.02198
0.1316	0.1175	0.051108	0.02758
0.1393	0.1462	0.04739	0.02516
0.0856	0.06397	0.038888	0.00559
0.1231	0.14906	0.079007	0.023032
0.2346	0.18108	0.13328	0.03232
0.1188	0.122228	0.042091	0.01675
0.1138	0.11166	0.073323	0.0208
