# Supplementary material for: Mutant huntingtin enhances activation of dendritic Kv4 K+ channels in striatal spiny projection neurons
Source: eLife. 2019 Apr 24;8:e40818. doi: 10.7554/eLife.40818 (PMC6481990; doi:10.7554/eLife.40818)
Supplement: Figure 1—figure supplement 2—source data 1. [file elife-40818-fig1-figsupp2-data1.xlsx]

## Sheet: Fig 1-S2
detaCT values
Cav3.1			Cav3.2			Cav3.3
iSPN WT	iSPN HD		iSPN WT	iSPN HD		iSPN WT	iSPN HD
11.22	9.58		2.45	2.08		2.92	1.98
-	10.74		3.33	1.81		2.77	2.6
10.85	10.02		2.69	1.81		2.61	1.84
12.93	9.22		3	2.01		2.92	2.12
13.38	11.29		2.72	2.29		2.71	2.12
13.14	10.07		2.63	2.91		2.55	3
10.94	11.48		2.36	2.36		2.77	2.82
12.46	10.42		2.76	3.18		2.63	2.79
11.76	9.21		2.41	1.79		2.47	3.13
12.29	10.55		3.15	2.19		3.21	2.44
12.53	11.18		2.32	2.56		3.6	3.41
		11.7			2.86			2.88
		9.25			2.7			3.13
"-" indciates data were rejected because of poor detection of transcript expression
