# Supplementary material for: Mutant huntingtin enhances activation of dendritic Kv4 K+ channels in striatal spiny projection neurons
Source: eLife. 2019 Apr 24;8:e40818. doi: 10.7554/eLife.40818 (PMC6481990; doi:10.7554/eLife.40818)
Supplement: Figure 2—source data 1. [file elife-40818-fig2-data1.xlsx]

## Sheet: Fig 2
Fig 2c				Fig 2e			Fig 2g
BACD2	D2HD6m	shKv4.2		Ctrl	HD		Ctrl	HD
0.323252	0.146951	0.81459		0.526749	0.489809		0.553372	0.660798
0.340811	0.183606	0.77195		0.496388	0.42464		0.530102	0.623455
0.388123	0.234732	0.851312		0.521304	0.393265		0.479355	0.637363
0.340142	0.17206	0.809912		0.506983	0.417215		0.476017	0.61186
0.453952	0.0874291	0.711046		0.514196	0.447062		0.459502	0.600265
0.641655	0.154515	0.816959		0.48	0.581305			0.657757
0.567995	0.178523			0.43532	0.547183			0.623012
0.354063	0.137005			0.5423	0.473507			0.602922
0.644032	0.186298			0.4156	0.466797			0.594581
0.465389	0.261784							0.609971
0.520695
0.663588
0.672833
0.754497
