# Supplementary material for: Mutant huntingtin enhances activation of dendritic Kv4 K+ channels in striatal spiny projection neurons
Source: eLife. 2019 Apr 24;8:e40818. doi: 10.7554/eLife.40818 (PMC6481990; doi:10.7554/eLife.40818)
Supplement: Figure 2—figure supplement 1—source data 1. [file elife-40818-fig2-figsupp1-data1.xlsx]

## Sheet: Fig 2-S1
	control-shRNA	Kv4.2 shRNA		HD	shKv4.2
delatCT-mouse1	4.91	6.8		6	8
delatCT-mouse2	4.75	6.76		4	10
delatCT-mouse3	1.32	7.76333		2	16
delatCT-mouse4	4.08	4.75		6	10
delatCT-mouse5	4.53667			8	14
				6	12
