# Supplementary material for: Mutant huntingtin enhances activation of dendritic Kv4 K+ channels in striatal spiny projection neurons
Source: eLife. 2019 Apr 24;8:e40818. doi: 10.7554/eLife.40818 (PMC6481990; doi:10.7554/eLife.40818)
Supplement: Figure 2—figure supplement 2—source data 1. [file elife-40818-fig2-figsupp2-data1.xlsx]

## Sheet: Fig 2-S2
Ri+BDNF WT dist iSPN	Ri+BDNF HET dist iSPN
18.6	19.2
17	19.4
15.3	18.2
14.5	13
	14.1
