# Supplementary material for: Mutant huntingtin enhances activation of dendritic Kv4 K+ channels in striatal spiny projection neurons
Source: eLife. 2019 Apr 24;8:e40818. doi: 10.7554/eLife.40818 (PMC6481990; doi:10.7554/eLife.40818)
Supplement: Figure 3—source data 1. [file elife-40818-fig3-data1.xlsx]

## Sheet: Fig 3
Fig 3b			Fig 3d			Fig 3i
Ctrl	KChIP2 Ab		HD	KChIP2 Ab		HD	MIB
0.2692	0.5205		0.623455	0.385417		0.623455	0.41053
0.1923	0.5562		0.61186	0.416393		0.61186	0.4065
0.3023	0.5511		0.657757	0.357143		0.657757	0.369
0.2348	0.5909		0.623012	0.4144		0.623012	0.3666
0.2884	0.4596		0.602922	0.424578		0.602922	0.3496
0.2567	0.6231		0.594581	0.434152		0.594581	0.4472
			0.5707	0.4765		0.5707	0.39842
Fig 3f	p=0.0601
WT	HD
1.12659	1.21383
0.887752	1.13523
0.903622	1.19196
0.563983	1.63715
1.51805	1.60699
