# Supplementary material for: Mutant huntingtin enhances activation of dendritic Kv4 K+ channels in striatal spiny projection neurons
Source: eLife. 2019 Apr 24;8:e40818. doi: 10.7554/eLife.40818 (PMC6481990; doi:10.7554/eLife.40818)
Supplement: Figure 3—figure supplement 1—source data 1. [file elife-40818-fig3-figsupp1-data1.xlsx]

## Sheet: Fig 3-S1
detaCT values
Fig 3. S1a									Fig 3. S1b
Kv4.1			Kv4.2			Kv4.3			KChIP1			KChIP2			KChIP3			KChIP4
iSPN WT	iSPN HD		iSPN WT	iSPN HD		iSPN WT	iSPN HD		iSPN WT	iSPN HD		iSPN WT	iSPN HD		iSPN WT	iSPN HD		iSPN WT	iSPN HD
6.83	6.74		0.56	1.09		6.11	5.25		10.63	9.67		1.49	1.62		2.27	3.04		4.8	4.32
6.95	5.66		1.67	0.86		5.07	4.78		-	11.09		1.4	1.61		2.69	2.82		4.62	3.98
6.48	6.84		1.19	1.15		7.12	5.85		10.78	10.5		1.19	1.14		2.21	3.03		4.03	5.06
6.69	6.07		1.02	1.14		5.96	5.97		7.69	7.61		1.26	1.35		2.16	2.55		4.62	4.18
6.81	7.26		1.25	1.06		5.72	5.63		11.92	11.92		1.61	1.39		3.34	2.69		4.18	4.62
6.74	6.93		1.13	1.73		5.78	6.32		10.86	10.6		1.53	2.8		2.83	3.68		4.06	5.6
6.86	7.52		1.1	1.22		4.76	6.33		10	-		1.73	2.41		2.91	3.3		4.75	5.19
7.06	7.03		1.14	1.33		5.77	5.24		-	8.99		1.23	2.21		3.14	3.35		4.71	5.16
6.99	6.31		0.97	1.02		5.77	4.58		8	10.93		1.83	1.6		3.11	3.03		4.75	5.11
7.3	5.99		1.51	0.75		6.12	4.25		9.23	-		1.73	1.32		3.45	2.54		5.58	5.06
6.53	6.64		0.65	1.08		6.38	5.34		9.41	10.68		2.24	1.92		3.17	3.82		5.55	5.22
	7.27			1.45			5.31			-			2.37			3.59			4.67
	6.53			0.97			4.94			11.84			2.59			3.15			5.48
"-" indciates data were rejected because of poor detection of transcript expression
