# Supplementary material for: Mutant huntingtin enhances activation of dendritic Kv4 K+ channels in striatal spiny projection neurons
Source: eLife. 2019 Apr 24;8:e40818. doi: 10.7554/eLife.40818 (PMC6481990; doi:10.7554/eLife.40818)
Supplement: Figure 3—figure supplement 2—source data 1. [file elife-40818-fig3-figsupp2-data1.xlsx]

## Sheet: Fig 3-S2
WT	Q 175
1.5068	1.2004
1.081	0.9515
0.6155	0.7097
0.55696	1.2
0.7688	0.7405
	0.941
