# Supplementary material for: Mutant huntingtin enhances activation of dendritic Kv4 K+ channels in striatal spiny projection neurons
Source: eLife. 2019 Apr 24;8:e40818. doi: 10.7554/eLife.40818 (PMC6481990; doi:10.7554/eLife.40818)
Supplement: Figure 3—figure supplement 3—source data 1. [file elife-40818-fig3-figsupp3-data1.xlsx]

## Sheet: Fig 3-S3
D2_Ctrl	HD_PanKChIP
0.3232	0.5535
0.3408	0.5893
0.3881	0.5222
0.3401	0.6421
0.4539
0.6416
0.5679
0.354
0.644
0.4653
0.5206
0.6635
0.6728
0.7544
