# Supplementary material for: Mutant huntingtin enhances activation of dendritic Kv4 K+ channels in striatal spiny projection neurons
Source: eLife. 2019 Apr 24;8:e40818. doi: 10.7554/eLife.40818 (PMC6481990; doi:10.7554/eLife.40818)
Supplement: Figure 4—source data 1. [file elife-40818-fig4-data1.xlsx]

## Sheet: Fig 4
Fig 4a				Fig 4b (T607)	p=0.3078	Fig 4b (T602)	p=0.0226
KChIP1	KChIP2	KChIP3/4		WT	HD	WT	HD
0.149206	0.313492	0.0255159		1.2989	0.8026	0.918	0.8029
0.176492	0.265298	0.0166791		0.8449	0.4669	0.9768	0.8848
0.218817	0.224731	0.0183871		1.2148	0.6623	1.0163	0.7855
0.28251	0.30038	0.0331559		0.9759	0.5532	1.0678	0.9215
				0.8957	0.9609	1.0211	0.9194
				0.7698	0.6094		0.8267
Fig 4c	p=0.01208		Fig 4d	p=0.83366		Fig 4e	p=0.03662
control	+BDNF		control	+BDNF		control	ROCKi+BDNF
1.3676	0.733		0.8219	0.6674		0.653597	0.615879
0.8534	0.7549		1.1389	0.9696		0.83721	0.619048
1.0613	0.5394		1.2869	1.0081		1.31709	0.749596
0.8698	0.8206		0.9601	1.1373		1.24114	0.656925
0.8479	0.6729		0.7922	1.4051		0.950973	0.404857
