# Supplementary material for: Mutant huntingtin enhances activation of dendritic Kv4 K+ channels in striatal spiny projection neurons
Source: eLife. 2019 Apr 24;8:e40818. doi: 10.7554/eLife.40818 (PMC6481990; doi:10.7554/eLife.40818)
Supplement: Figure 4—figure supplement 1—source data 1. [file elife-40818-fig4-figsupp1-data1.xlsx]

## Sheet: Fig 4-S1
	p=0.1443
WT	HD
0.64137	1.04705
0.79738	0.90459
1.27995	0.72282
1.13287	0.40953
1.14842	0.44232
