# Supplementary material for: Mutant huntingtin enhances activation of dendritic Kv4 K+ channels in striatal spiny projection neurons
Source: eLife. 2019 Apr 24;8:e40818. doi: 10.7554/eLife.40818 (PMC6481990; doi:10.7554/eLife.40818)
Supplement: Figure 5—source data 1. [file elife-40818-fig5-data1.xlsx]

## Sheet: Fig 5
Fig 5c			Fig 5f				Fig 5h
WT	BDNF		D2HD6mBDNF	p75inhBDNF	siPTEN		ROCK Kv4 index Dist WT	ROCK Kv4 index Dist HET	ROCK+BDNF Kv4 index Dist HET	ROCK+BDNF Kv4 index Dist WT
0.6438	0.9388		0.228222	0.662578	0.441503		0.456	0.618	0.288	0.635
0.6416	0.7953		0.257124	0.349513	0.581207		0.567	0.402	0.287	0.606
0.6634	0.7142		0.219222	0.415264	0.512627		0.537	0.3	0.424	0.463
0.7544	0.8938		0.32968	0.50396	0.443959		0.499	0.548	0.46	0.487
			0.21456	0.467342	0.471288		0.542	0.663	0.594	0.506
			0.18934	0.489275	0.49202		0.569	0.71	0.658
			0.151458	0.4448	0.398765			0.31	0.224
								0.63	0.462
								0.675	0.629
