# Supplementary material for: Mutant huntingtin enhances activation of dendritic Kv4 K+ channels in striatal spiny projection neurons
Source: eLife. 2019 Apr 24;8:e40818. doi: 10.7554/eLife.40818 (PMC6481990; doi:10.7554/eLife.40818)
Supplement: Figure 6—source data 1. [file elife-40818-fig6-data1.xlsx]

## Sheet: Fig 6
Fig 6b
	cortex-nbZFP-WT-HTT	cortex-nbZFP-mHTT	cortex- ZFP45-WT-HTT	cortex-ZFP45-mHTT
detacT-EXPT#1	7.92333	9.57	6.6	9.59
detacT-EXPT#2	7.23	9.52	6.76	8.86
detacT-expt#3		10.68		10.64
detacT-EXPT#4	7.03	12.62	6.84667	9.62667
detacT-expt#5	11.3433	10.64	9.11667	11.4333
	Striatum-nbZFP-WT-HTT	Striatum-nbZFPmHTT	striatum-ZFP45-WT-HTT	striatum-ZFP45-mHTT
deltaCT-Expt#1	8.37667	10.19	8.42333	10.77
deltaCT-Expt#2	7.535	10.115	7.26	12.33
deltaCT-Expt#3	9.18667	8.78667	8.6	10.7333
deltaCT-Expt#4	8.59	9.05	8.78	10.22
Fig 6d
Q175 HET + nbZFP i6t10	Q175 HET + ZFP45 i6t10	WT + ZNP45 i6t10
51.9524	30.7246	76.4833
52.8227	85.213	36.4245
23.8638	28.5331	33.0262
24.2636	93.6403	65.9211
38.471	85.6073	66.1259
33.3352	93.6403	53.3343
	85.6073	64.8164
	48.2434	85.3708
	49.5016	93.2264
	40.5292	96.8077
	65.1071
	62.0426
