# Supplementary material for: Mutant huntingtin enhances activation of dendritic Kv4 K+ channels in striatal spiny projection neurons
Source: eLife. 2019 Apr 24;8:e40818. doi: 10.7554/eLife.40818 (PMC6481990; doi:10.7554/eLife.40818)
Supplement: Figure 6—figure supplement 1—source data 1. [file elife-40818-fig6-figsupp1-data1.xlsx]

## Sheet: Fig 6-S1
	HD-fibroblasts-nbZFP-WT-HTT	HD-fibroblasts-nbZFP-mHTT	HD-fibroblasts-ZFP45-WT-HTT	HD-fibroblasts-ZFP45-mHTT
delta Ct-Expt#1	8.27	10.4	8.21	16.6567
delta-cT-expt#2	9.91667	12.5333	10.1633	15.1933
delta-cT-expt#3	9.66	9.19	8.655	12.3683
delta-cT-expt#4	10.5033	10.88	9.02	15.47
delta-cT-expt#5	7.83333	10.1633	8.443	16.79
