# Supplementary material for: Mutant huntingtin enhances activation of dendritic Kv4 K+ channels in striatal spiny projection neurons
Source: eLife. 2019 Apr 24;8:e40818. doi: 10.7554/eLife.40818 (PMC6481990; doi:10.7554/eLife.40818)
Supplement: Figure 7—source data 1. [file elife-40818-fig7-data1.xlsx]

## Sheet: Fig 7
Fig. 7e
WT t=15 % change	HETnb t=15 % change	HET ZFP45 t=15 % change
21	31	101
26	16	66
31	36	88
51	22	142
138	6	108
121	-22	-45
119	59	-13
87	34	1
231	-38	83
210	-49	100
230	-21	28
223	-7	104
160	-50	54
151	-49	28
65	-24	-21
71	-19	-11
-7	-45	-24
-31	-45	-24
-9	-25	11
-39	-23	-2
3	-56	76
2	-12	41
-15	-12	141
13	13	120
-1	-33	57
2	-47	153
	-49	114
	-54	107
	-42	86
	-32	80
	-28	-5
	-37	-5
		-3
		41
		51
		123
		4
		30
		73
		62
		15
		-14
		75
		35
		39
		98
		195
		188
